# Supplementary material for: CD15s/CD62E Interaction Mediates the Adhesion of Non-Small Cell Lung Cancer Cells on Brain Endothelial Cells: Implications for Cerebral Metastasis
Source: Int J Mol Sci. 2017 Jul 10;18(7):1474. doi: 10.3390/ijms18071474 (PMC5535965; doi:10.3390/ijms18071474)
Supplement: Supplementary file 1 [file ijms-18-01474-s001.zip]

Archive with 2 entries (2 files):
- Time lapse movies/Flow CD15s without MAb blocking.avi
- Time lapse movies/FlowCD15s with MAb blocking.avi
